# Supplementary material for: The Cancer and Work Scale (CAWSE): Assessing Return to Work Likelihood and Employment Sustainability After Cancer
Source: Curr Oncol. 2025 Mar 14;32(3):166. doi: 10.3390/curroncol32030166 (PMC11940880; doi:10.3390/curroncol32030166)
Supplement: Supplementary file 1 [file curroncol-32-00166-s001.zip]

Archive with 1 entries (1 files):
- curroncol-3485249-supplementary.pdf
